# Supplementary material for: Global analysis of phase locking in gene expression during cell cycle: the potential in network modeling
Source: BMC Syst Biol. 2010 Dec 3;4:167. doi: 10.1186/1752-0509-4-167 (PMC3017040; doi:10.1186/1752-0509-4-167)
Supplement: Additional file 1 — TF-target pairs with high phase locking index. [file 1752-0509-4-167-S1.XLSX]

## Sheet: alpha
TF	Orf	l	significance	zscore	TF9.alpha0	TF9.alpha7	TF9.alpha14	TF9.alpha21	TF9.alpha28	TF9.alpha35	TF9.alpha42	TF9.alpha49	TF9.alpha56	TF9.alpha63	TF9.alpha70	TF9.alpha77	TF9.alpha84	TF9.alpha91	TF9.alpha98	TF9.alpha105	TF9.alpha112	TF9.alpha119	data_w_all_annotation.alpha0	data_w_all_annotation.alpha7	data_w_all_annotation.alpha14	data_w_all_annotation.alpha21	data_w_all_annotation.alpha28	data_w_all_annotation.alpha35	data_w_all_annotation.alpha42	data_w_all_annotation.alpha49	data_w_all_annotation.alpha56	data_w_all_annotation.alpha63	data_w_all_annotation.alpha70	data_w_all_annotation.alpha77	data_w_all_annotation.alpha84	data_w_all_annotation.alpha91	data_w_all_annotation.alpha98	data_w_all_annotation.alpha105	data_w_all_annotation.alpha112	data_w_all_annotation.alpha119
SWI4	GIN4	0.935	4.178	1.539	-1.21	-0.26	1.36	1.37	0.54	0.18	-0.85	-0.82	-0.75	0.07	0.89	0.78	0.37	-0.19	-0.11	-0.54	-0.34	-0.47	-1.76	-0.34	0.18	1.07	0.37	0.32	-0.5	-0.25	-0.48	-0.25	0.79	0.97	0.53	0.13	0.07	0.14	-0.56	-0.41
SWI4	SVS1	0.917	6.435	1.544	-1.21	-0.26	1.36	1.37	0.54	0.18	-0.85	-0.82	-0.75	0.07	0.89	0.78	0.37	-0.19	-0.11	-0.54	-0.34	-0.47	-2.42	-2.15	0.66	1.98	1.55	0.78	0.14	-0.94	-1.03	-1.5	-0.03	1.25	1.61	0.84	0.82	-0.09	-0.48	-0.97
SWI4	RSR1	0.912	3.475	2.42	-1.21	-0.26	1.36	1.37	0.54	0.18	-0.85	-0.82	-0.75	0.07	0.89	0.78	0.37	-0.19	-0.11	-0.54	-0.34	-0.47	-0.53	-0.61	0.76	0.8	0.53	0.31	-0.05	-0.45	-0.51	-0.41	0.4	0.51	0.39	0.18	0.01	-0.34	-0.21	-0.75
SWI4	OCH1	0.894	5.173	1.547	-1.21	-0.26	1.36	1.37	0.54	0.18	-0.85	-0.82	-0.75	0.07	0.89	0.78	0.37	-0.19	-0.11	-0.54	-0.34	-0.47	-0.79	-0.15	0.57	0.64	-0.29	0.13	-0.62	-0.36	-0.35	0.27	0.39	0.7	0.38	0.21	-0.03	-0.05	-0.38	-0.25
SWI4	HCM1	0.882	7.088	1.66	-1.21	-0.26	1.36	1.37	0.54	0.18	-0.85	-0.82	-0.75	0.07	0.89	0.78	0.37	-0.19	-0.11	-0.54	-0.34	-0.47	-1.18	-0.2	0.57	0.69	0.21	0.1	-0.66	-0.44	-0.4	-0.57	0.21	0.81	0.69	0.41	0.13	0.31	-0.36	-0.34
SWI4	YNL300W	0.871	5.495	1.575	-1.21	-0.26	1.36	1.37	0.54	0.18	-0.85	-0.82	-0.75	0.07	0.89	0.78	0.37	-0.19	-0.11	-0.54	-0.34	-0.47	-1.24	-0.78	0.31	1.46	1.11	0.62	0.07	-0.23	-0.58	-1.01	-0.24	0.23	0.79	0.33	0.54	-0.09	-0.31	-1.01
FKH1	YCL063W	0.86	4.014	1.841	-0.51	-0.73	-0.46	-0.67	0.57	0.76	0.57	0.18	0.27	-0.23	0.44	-0.89	-0.34	-0.04	0.7	0.26	0.35	-0.24	-0.75	-0.84	-0.15	-0.1	0.13	0.15	0.37	0.45	0.27	-0.03	0.08	-0.24	-0.1	-0.02	0.25	0.27	0.29	-0.03
FKH2	KIP2	0.859	3.601	2.368	-0.67	-0.52	-0.67		0.17	0.55	0.54	0.36	0.15	-0.02	-0.28	-0.4	-0.24	-0.14	0.29	0.33	0.31	0.22	-0.74	-0.84	-0.56	-0.69	-0.22	0.41	0.54	0.6	0.4	0.37	-0.04	-0.29	-0.3	-0.15	0.16	0.23	0.48	0.64
FKH2	YOR073W	0.857	3.596	2.486	-0.67	-0.52	-0.67		0.17	0.55	0.54	0.36	0.15	-0.02	-0.28	-0.4	-0.24	-0.14	0.29	0.33	0.31	0.22	-0.54	-0.36	-0.18		0.17	0.5	0.41	0.31	-0.05	-0.5	-0.25	-0.09	0.06	-0.09	0.46	0.4	-0.06	-0.19
SWI4	PDR16	0.853	5.857	1.887	-1.21	-0.26	1.36	1.37	0.54	0.18	-0.85	-0.82	-0.75	0.07	0.89	0.78	0.37	-0.19	-0.11	-0.54	-0.34	-0.47	-0.76	-0.05	0.18	0.57	0.29	0.26	0.03	-0.13	-0.11	0.04	-0.08	0.31	0.21	0.1	-0.15	-0.29	-0.3	-0.13
SWI4	YGR221C	0.827	5.764	1.564	-1.21	-0.26	1.36	1.37	0.54	0.18	-0.85	-0.82	-0.75	0.07	0.89	0.78	0.37	-0.19	-0.11	-0.54	-0.34	-0.47	-0.38	0.02	0.46	0.74	0.31	-0.13	-0.1	-0.59	-0.4	-0.03	-0.03	0.68	0.56	-0.07	-0.22	-0.22	-0.07	-0.52
FKH2	YBL032W	0.826	4.547	2.364	-0.67	-0.52	-0.67		0.17	0.55	0.54	0.36	0.15	-0.02	-0.28	-0.4	-0.24	-0.14	0.29	0.33	0.31	0.22	-0.8	-1.22	-0.77	-1.11	0.02	0.04	0.6	0.43	0.32	0.19	-0.12	-0.24	-0.11	0.29	0.58	0.81	0.77	0.33
SWI4	YBR071W	0.809	5.68	1.964	-1.21	-0.26	1.36	1.37	0.54	0.18	-0.85	-0.82	-0.75	0.07	0.89	0.78	0.37	-0.19	-0.11	-0.54	-0.34	-0.47	-0.81	0.02	1.08	0.74	-0.1	-0.23	-0.64	-0.64	-1.21	0.24	1.27	1.13	0.49	-0.06	-0.39	-0.1	-1	0.22
FKH1	YOL030W	0.808	4.418	2.574	-0.51	-0.73	-0.46	-0.67	0.57	0.76	0.57	0.18	0.27	-0.23	0.44	-0.89	-0.34	-0.04	0.7	0.26	0.35	-0.24	-0.19	-0.32	-0.37	-0.31	-0.25	0.28	0.76	0.69	0.53	-0.29	-0.16	-0.82	-0.39	-0.31	0.34	0.21	0.59	-0.01
FKH1	YEL017W	0.803	3.254	1.776	-0.51	-0.73	-0.46	-0.67	0.57	0.76	0.57	0.18	0.27	-0.23	0.44	-0.89	-0.34	-0.04	0.7	0.26	0.35	-0.24	-0.5	-0.45	-0.35	-0.3	0.17	0.16	0.76	0.45	0.17	-0.08	-0.4	-0.4	0.19	0.01	0.46	0.09	0.22	-0.21
SWI4	SAT2	0.803	5.68	1.964	-1.21	-0.26	1.36	1.37	0.54	0.18	-0.85	-0.82	-0.75	0.07	0.89	0.78	0.37	-0.19	-0.11	-0.54	-0.34	-0.47	-0.91	-0.33	0.41	0.67	0.42	0.13	-0.06	-0.1	-0.84	0.19	-0.18	0.5	0.53	0.22	-0.35	0.16	-0.42	-0.03
SWI4	MSB2	0.799	4.533	1.544	-1.21	-0.26	1.36	1.37	0.54	0.18	-0.85	-0.82	-0.75	0.07	0.89	0.78	0.37	-0.19	-0.11	-0.54	-0.34	-0.47	-0.65	-0.81	0.24	0.26	0.11	-0.04	-0.01	-0.43	-0.4	-0.78	-0.23	0.45	0.76	0.69	0.59	0.65	-0.33	-0.09
SWI4		0.773	7.047	1.643	-1.21	-0.26	1.36	1.37	0.54	0.18	-0.85	-0.82	-0.75	0.07	0.89	0.78	0.37	-0.19	-0.11	-0.54	-0.34	-0.47	-1.12	-1.64	-0.41	-0.1	0.44	0.36	0.44	0.15	0.01	-0.64	0.01	0.23	0.54	0.8	0.9	0.88	-0.25	-0.6
ACE2	YKL084W	0.763	4.963	2.015	-1.54	-0.14	-1.05	-1.16	-0.69	0.08	0.61	0.76	0.75	0.44	-0.24	-0.3	0.76	-0.22	0.17	0.37	0.93	0.45	-0.11	0.15	-0.24	0.16	0.25	0.31	0.31	0.2	0.2	0.01	-0.25	-0.38	0.1	-0.29	-0.02	-0.11	-0.05	-0.27
FKH1	SVL3	0.759	4.83	2.44	-0.51	-0.73	-0.46	-0.67	0.57	0.76	0.57	0.18	0.27	-0.23	0.44	-0.89	-0.34	-0.04	0.7	0.26	0.35	-0.24	-0.19	-0.65	-0.25	0.01	0.67	0.45	0.78	0.1	-0.19	-0.6	-0.71	-0.44	0.18	0.11	0.38	0.15	0.2	0.01
SWI4	UTR2	0.757	6.127	1.548	-1.21	-0.26	1.36	1.37	0.54	0.18	-0.85	-0.82	-0.75	0.07	0.89	0.78	0.37	-0.19	-0.11	-0.54	-0.34	-0.47	0.11	0.21	0.74	0.5	-0.29	-0.47	-0.34	-0.29	-0.04	0.24	0.59	0.33	0.23	-0.31	-0.31	-0.45	-0.5	0.07
SWI4	HTB1	0.754	5.104	2.181	-1.21	-0.26	1.36	1.37	0.54	0.18	-0.85	-0.82	-0.75	0.07	0.89	0.78	0.37	-0.19	-0.11	-0.54	-0.34	-0.47	-1.51	-1.57	-1.35	0.04	1.3	1.15	0.94	-0.08	-0.13	-0.72	-0.75	-0.26	0.98	0.94	1.09	0.31	0.07	-0.43
SWI4	HTA1	0.751	5.104	2.181	-1.21	-0.26	1.36	1.37	0.54	0.18	-0.85	-0.82	-0.75	0.07	0.89	0.78	0.37	-0.19	-0.11	-0.54	-0.34	-0.47	-1.46	-2.3	-1.41	-0.27	1.4	1.18	1.11	0.08	-0.18	-0.82	-0.9	-0.46	0.98	1.15	1.47	0.58	0.18	-0.35
FKH1	YPL141C	0.75	5.185	2.319	-0.51	-0.73	-0.46	-0.67	0.57	0.76	0.57	0.18	0.27	-0.23	0.44	-0.89	-0.34	-0.04	0.7	0.26	0.35	-0.24	-0.87	-0.63	-1.31	-0.98	-0.75	-0.07	0.58	0.82	1.13	0.33	-0.04	-0.22	-0.48	-0.14	0.15	0.6	0.99	0.89
SWI4	HTB2	0.747	3.661	1.969	-1.21	-0.26	1.36	1.37	0.54	0.18	-0.85	-0.82	-0.75	0.07	0.89	0.78	0.37	-0.19	-0.11	-0.54	-0.34	-0.47	-2.06	-1.98	-1.64	-0.21	1.21	0.69	0.85	0.43	-0.32	-0.77	-1.1	-0.02	0.88	1.3	1.29	1.29	0.16	0
FKH1	HOS3	0.747	3.809	2.507	-0.51	-0.73	-0.46	-0.67	0.57	0.76	0.57	0.18	0.27	-0.23	0.44	-0.89	-0.34	-0.04	0.7	0.26	0.35	-0.24	-0.47	-0.18	-0.21	-0.1	-0.14	0.24	0.53	0.6	-0.09	-0.1	-0.44	-0.4	0.1	0.05	0.55	0.55	-0.27	-0.21
SWI4	HTA2	0.742	3.661	1.969	-1.21	-0.26	1.36	1.37	0.54	0.18	-0.85	-0.82	-0.75	0.07	0.89	0.78	0.37	-0.19	-0.11	-0.54	-0.34	-0.47	-1.61	-2.55	-1.09	-0.55	0.98	1.14	0.9	0.43	-0.41	-0.38	-1.18	-0.16	0.77	1.27	1.17	1.3	0.05	-0.09
SWI4	HHO1	0.737	4.02	1.772	-1.21	-0.26	1.36	1.37	0.54	0.18	-0.85	-0.82	-0.75	0.07	0.89	0.78	0.37	-0.19	-0.11	-0.54	-0.34	-0.47	-1.99	-1.87	-0.32	0.57	0.92	0.99	0.86	0.32	-0.17	-0.63	-0.76	0.04	0.46	0.59	0.42	0.46	0.3	-0.19
FKH2	CKS1	0.714	3.269	2.457	-0.67	-0.52	-0.67		0.17	0.55	0.54	0.36	0.15	-0.02	-0.28	-0.4	-0.24	-0.14	0.29	0.33	0.31	0.22	-0.24	-0.83	-0.17	0.03	0.12	0.43	0.13	-0.04	0.01	-0.14	0.09	-0.04	0.01	-0.07	0.4	0.17	0.25	-0.1
SWI4	MID2	0.708	6.046	2.131	-1.21	-0.26	1.36	1.37	0.54	0.18	-0.85	-0.82	-0.75	0.07	0.89	0.78	0.37	-0.19	-0.11	-0.54	-0.34	-0.47	1.4	-0.18	-0.53	0.69	0.07	0.35	0.34	-0.13	-0.28	-0.45	-0.57	-0.21	0.23	-0.13	-0.03	-0.09	-0.28	-0.18
SWI4	YKL008C	0.707	3.713	1.958	-1.21	-0.26	1.36	1.37	0.54	0.18	-0.85	-0.82	-0.75	0.07	0.89	0.78	0.37	-0.19	-0.11	-0.54	-0.34	-0.47	-0.3	-0.54	-0.25	-0.34		0.6	0.6	-0.13	-0.25	-0.54	-0.19	0.06	0.6	0.29	0.63	0.2	0.24	-0.68

## Sheet: cdc15
TF	Orf	l	significance	zscore	TF9.cdc15_10	TF9.cdc15_30	TF9.cdc15_50	TF9.cdc15_70	TF9.cdc15_80	TF9.cdc15_90	TF9.cdc15_100	TF9.cdc15_110	TF9.cdc15_120	TF9.cdc15_130	TF9.cdc15_140	TF9.cdc15_150	TF9.cdc15_160	TF9.cdc15_170	TF9.cdc15_180	TF9.cdc15_190	TF9.cdc15_200	TF9.cdc15_210	TF9.cdc15_220	TF9.cdc15_230	TF9.cdc15_240	TF9.cdc15_250	TF9.cdc15_270	TF9.cdc15_290	data_w_all_annotation.cdc15_10	data_w_all_annotation.cdc15_30	data_w_all_annotation.cdc15_50	data_w_all_annotation.cdc15_70	data_w_all_annotation.cdc15_80	data_w_all_annotation.cdc15_90	data_w_all_annotation.cdc15_100	data_w_all_annotation.cdc15_110	data_w_all_annotation.cdc15_120	data_w_all_annotation.cdc15_130	data_w_all_annotation.cdc15_140	data_w_all_annotation.cdc15_150	data_w_all_annotation.cdc15_160	data_w_all_annotation.cdc15_170	data_w_all_annotation.cdc15_180	data_w_all_annotation.cdc15_190	data_w_all_annotation.cdc15_200	data_w_all_annotation.cdc15_210	data_w_all_annotation.cdc15_220	data_w_all_annotation.cdc15_230	data_w_all_annotation.cdc15_240
SWI5	YGR189C	0.905	8.099	1.668	-0.41	-0.97	-1.46	0.16	0.74	0.72	1	0.77	0.3	-0.56	-0.78	-1.28	-0.34	-0.69	0.19	0.51	0.66	0.34	0.34	1.49	0.75	-0.1	-0.81	-0.58	1.06	1.62	1.63	0.55	-0.8	-0.55	-1.53	-1.07	-0.64	0.89	1.1	1.48	1.18	0.69	0.08	-0.64	-1.37	-1.04	-1.2	-1.66	-0.06
FKH1	HOS3	0.844	3.809	2.507	-0.86	-0.54	0.19	0.84	1.14	0.37	0.41	-0.22	0.07	-1.89	-0.79	-0.33	0.12	0.46	0.56	0.27	0.38	-0.15	0.52	-0.07	0.37	-0.63	0.09	-0.31	-1.14	-1	0.3	0.74	1.07	0.45	0.2	-0.31	-0.41	-0.77	-0.94	-0.19	0.31	0.71	0.67	0.2	0.75	0.09	0.35	-0.02	0.19
SWI5	YLR194C	0.83	4.712	2.63	-0.41	-0.97	-1.46	0.16	0.74	0.72	1	0.77	0.3	-0.56	-0.78	-1.28	-0.34	-0.69	0.19	0.51	0.66	0.34	0.34	1.49	0.75	-0.1	-0.81	-0.58	1.54	1.77	1.88	-0.04	-0.61	-0.76	-1.05	-0.78	-0.26	0.74	0.73	0.88	-0.09	-0.05	-0.08	-1.05	-1.09	-1.17	-1.05	-0.39	0.28
ACE2	BUD9	0.81	7.242	1.823	0.23	-0.77	-0.67	0.64	-0.15	1.22	0.75	1.17	-0.27	0.05	-0.77	-0.81	-1.24	-0.39	-0.01	0.82	0.33	0.86	-0.42	0.29	-0.22	0.07	-0.39	-0.31	-0.02	1.01	0	-0.56	-0.44	-1.1	-0.65	-1.07	0.12	0.66	1.12	0.95	0.7	0.35	0.31	-0.82	-0.46	-1.04	-0.09	-0.05	0.11
ACE2	CTS1	0.787	9.034	2.348	0.23	-0.77	-0.67	0.64	-0.15	1.22	0.75	1.17	-0.27	0.05	-0.77	-0.81	-1.24	-0.39	-0.01	0.82	0.33	0.86	-0.42	0.29	-0.22	0.07	-0.39	-0.31	-2.61	1.04	0.11	-1.94	-1.69	-2.48	-2.13	-2.94	-1.77	1.22	2.44	2.16	2.32	1.08	0.91	-0.54	-0.41	-1.35	-0.85	-0.73	1.8
ACE2	YER124C	0.783	8.747	2.436	0.23	-0.77	-0.67	0.64	-0.15	1.22	0.75	1.17	-0.27	0.05	-0.77	-0.81	-1.24	-0.39	-0.01	0.82	0.33	0.86	-0.42	0.29	-0.22	0.07	-0.39	-0.31	-1.84	1.05	0.09	-1.18	0.22	-0.96	-1.33	-4.08	-1.13	1.1	1.98	1.68	1.35	0.95	0.22	-1.04	-0.13	-1.13	-0.25	-0.28	0.67
SWI5	FAA3	0.774	3.159	2.168	-0.41	-0.97	-1.46	0.16	0.74	0.72	1	0.77	0.3	-0.56	-0.78	-1.28	-0.34	-0.69	0.19	0.51	0.66	0.34	0.34	1.49	0.75	-0.1	-0.81	-0.58	0.66	0.55	-0.77	-0.95	-1.44	-0.39	-0.67	0.2	-0.22	1.31	0.38	0.66	-0.26	-0.17	-0.44	-0.34	-0.84	0.03	0.07	-0.13	0.63
ACE2	YBR158W	0.772	9.371	1.831	0.23	-0.77	-0.67	0.64	-0.15	1.22	0.75	1.17	-0.27	0.05	-0.77	-0.81	-1.24	-0.39	-0.01	0.82	0.33	0.86	-0.42	0.29	-0.22	0.07	-0.39	-0.31	-0.7	2.22	-0.59	-1.34	-1.53	-0.77	-1	-0.65	0.2	1.56	1.6	1.19	0.41	-0.02	-1.2	-0.73	-0.83	-0.62	-0.48	0.09	0.35
SWI5	PIR3	0.771	5.585	2.133	-0.41	-0.97	-1.46	0.16	0.74	0.72	1	0.77	0.3	-0.56	-0.78	-1.28	-0.34	-0.69	0.19	0.51	0.66	0.34	0.34	1.49	0.75	-0.1	-0.81	-0.58	1.71	1.19	-1.65	-1.81	-2.04	-1.78	-1.81	-0.07	1.21	1.51	1.18	0.64	0.33	-0.48	-1.16	-0.9	-0.49	-0.41	0.58	0.09	1.25
SWI4	RSR1	0.771	3.475	2.42	0.25	0.45	0.16	0.08	-0.42	0.03	0.01	0.01	-0.04	0.59	0.13	0.22	-0.24	0.17	-0.49	-0.14	-0.59	-0.04	-0.47	-0.49	0.01	0.3	0.3	0.24	1.18	1.42	1.54	0.12	-0.51	-0.64	-0.88	-0.79	-0.58	0.85	0.43	1.27	0.21	0.66	-0.56	-0.07	-1.25	-0.56	-1.34	-0.64	-0.82
SWI5	PIR1	0.75	10.717	2.491	-0.41	-0.97	-1.46	0.16	0.74	0.72	1	0.77	0.3	-0.56	-0.78	-1.28	-0.34	-0.69	0.19	0.51	0.66	0.34	0.34	1.49	0.75	-0.1	-0.81	-0.58	2.05	2.26	-1.45	-1.91	-2.33	-1.97	-1.91	0.25	1.7	2.38	2.14	1.02	0.27	-0.54	-1.5	-1.97	-2.1	-0.74	0.25	0.25	2.01
FKH1	YEL017W	0.749	3.254	1.776	-0.86	-0.54	0.19	0.84	1.14	0.37	0.41	-0.22	0.07	-1.89	-0.79	-0.33	0.12	0.46	0.56	0.27	0.38	-0.15	0.52	-0.07	0.37	-0.63	0.09	-0.31	-0.75	-1.29	-0.07	0.61	1.2	0.67	0.38	-0.09	-0.11	-0.66	-0.61	-0.09	0.31	0.07	0.45	0.41	0.72	0.32	0.29	-0.61	-0.07
SWI5	SIC1	0.741	3.685	2.488	-0.41	-0.97	-1.46	0.16	0.74	0.72	1	0.77	0.3	-0.56	-0.78	-1.28	-0.34	-0.69	0.19	0.51	0.66	0.34	0.34	1.49	0.75	-0.1	-0.81	-0.58	1.48	1.86	-0.17	-0.72	-1.56	-0.74	-1.85	-0.05	0.06	1.8	0.13	0.87	-0.08	-0.15	-1.45	-0.54	-1.03	-0.56	-0.42	0.45	-0.4
SWI5	YLR462W	0.74	5	2.392	-0.41	-0.97	-1.46	0.16	0.74	0.72	1	0.77	0.3	-0.56	-0.78	-1.28	-0.34	-0.69	0.19	0.51	0.66	0.34	0.34	1.49	0.75	-0.1	-0.81	-0.58	0.29	0.87	-0.18	-0.49	-0.54	-0.62	-0.68	0.11	-0.03	1.36	1.03	0.95	0.57	0.32	-0.37	-0.52	-1.26	-0.73	-0.62	-0.1	0.55
MBP1	MRP8	0.739	3.516	1.691	-0.81	-0.81	-0.63	-0.07	1.13	-0.53	0.65	-1.02	0.84	-0.5	0.68	-0.81	0.52	0.28	0.78	-0.24	0.66	0	0.84	1.13	1.27	-0.6	-1.12	-1.63	0.1	-0.12	-0.05	0.03	-0.66	0.08	-0.29	-0.12	-0.56	0.21	-0.4	0.16	-0.29	0.19	-0.51	0.14	-1.09	0.35	-0.95	0.03	-0.29
ACE2	SCW11	0.733	8.9	2.377	0.23	-0.77	-0.67	0.64	-0.15	1.22	0.75	1.17	-0.27	0.05	-0.77	-0.81	-1.24	-0.39	-0.01	0.82	0.33	0.86	-0.42	0.29	-0.22	0.07	-0.39	-0.31		2.12	-0.49	-1.87	-2.02	-1.94	-2.02	-2.28	-0.8	1.83	1.8	1.9	0.87	0.66	0	-1.19	-0.04	-1.43	-0.98	-0.46	1.96
ACE2	PRY3	0.732	8.131	2.21	0.23	-0.77	-0.67	0.64	-0.15	1.22	0.75	1.17	-0.27	0.05	-0.77	-0.81	-1.24	-0.39	-0.01	0.82	0.33	0.86	-0.42	0.29	-0.22	0.07	-0.39	-0.31	-0.73	1.28	0.25	-0.92	-0.96	-0.45	-0.77	-0.31	-0.54	1.08	1.51	1.37	1.42	0.75	-0.29	-0.36	-1.19	-0.51	-1.09	-1.29	0.19
SWI5	YML125C	0.731	4.087	1.859	-0.41	-0.97	-1.46	0.16	0.74	0.72	1	0.77	0.3	-0.56	-0.78	-1.28	-0.34	-0.69	0.19	0.51	0.66	0.34	0.34	1.49	0.75	-0.1	-0.81	-0.58	-0.38	-0.72	0.04	0.81	0.33	0.53	0.36	0.18	-0.75	-0.9	-0.87	-0.18	-0.42	0.37	0.63	0.83	0.22	0.62	-0.03	-0.23	-0.16
ACE2	YHR143W	0.704	9.559	2.012	0.23	-0.77	-0.67	0.64	-0.15	1.22	0.75	1.17	-0.27	0.05	-0.77	-0.81	-1.24	-0.39	-0.01	0.82	0.33	0.86	-0.42	0.29	-0.22	0.07	-0.39	-0.31	-2.38	0.86	1.19	-1.19	-0.98	-0.36	-1.54	-2.1	-1.67	0.82	2.02	2.13	1.99	0.87	0.4	-0.52	-0.57	-0.94	-0.8	-1.14	0.55
FKH1	BUD8	0.701	4.213	2.583	-0.86	-0.54	0.19	0.84	1.14	0.37	0.41	-0.22	0.07	-1.89	-0.79	-0.33	0.12	0.46	0.56	0.27	0.38	-0.15	0.52	-0.07	0.37	-0.63	0.09	-0.31	-0.48	-1.05	-0.43	0.41	0.36	0.63	0.36	0.68	0.03	-0.26	-0.71	-0.46	-0.63	0.03	0.22	0.42	0.76	0.48	0.74	-0.43	0.06
[truncated: 3 more columns]

## Sheet: cdc28
dataset	TF	Orf	l	significance	zscore	TF9.cdc28_0	TF9.cdc28_10	TF9.cdc28_20	TF9.cdc28_30	TF9.cdc28_40	TF9.cdc28_50	TF9.cdc28_60	TF9.cdc28_70	TF9.cdc28_80	TF9.cdc28_90	TF9.cdc28_100	TF9.cdc28_110	TF9.cdc28_120	TF9.cdc28_130	TF9.cdc28_140	TF9.cdc28_150	TF9.cdc28_160	data_w_all_annotation.cdc28_0	data_w_all_annotation.cdc28_10	data_w_all_annotation.cdc28_20	data_w_all_annotation.cdc28_30	data_w_all_annotation.cdc28_40	data_w_all_annotation.cdc28_50	data_w_all_annotation.cdc28_60	data_w_all_annotation.cdc28_70	data_w_all_annotation.cdc28_80	data_w_all_annotation.cdc28_90	data_w_all_annotation.cdc28_100	data_w_all_annotation.cdc28_110	data_w_all_annotation.cdc28_120	data_w_all_annotation.cdc28_130	data_w_all_annotation.cdc28_140	data_w_all_annotation.cdc28_150	data_w_all_annotation.cdc28_160
3	SWI4	OCH1	0.953	5.173	1.547	-0.21	0.19	0.86	0.04	-0.35	-0.39	-0.51	-0.2	0	0.92	0.77	0.41	0.14	-0.45	-1.23			-0.33	0.2	0.62	0.26	-0.18	-0.08	-0.3	-0.32	-0.35	0.38	0.59	0.45	0.04		-0.66	-0.28	-0.05
3	ACE2	WSC4	0.883	4.047	1.542	-0.92	-1.31	-0.96	-0.42	0.19	0.36	0.63	0.55	0.72	0.51	-0.31	-0.58	0.21		0.29	0.73	0.3	-3.12	-4.12	-3.54	-1.54	-0.37	1.48	2.45	2.77	1.81	-1.8	-0.26	-0.73	0.34	0.71	1.48	2.06	2.36
3	FKH1	SVL3	0.855	4.83	2.44	-1.41	-1.11	-1.04	0.28	1.26	1.34	0.72	0.36	0.28	-0.6	-0.9	-0.22	0.32	0.49	0.24			-0.7	-0.35	0.18	0.38	0.34	0.55	0.2	0.08	-0.41	-0.34	-0.31	0.14	0.2	0.19		0.14	-0.27
3	SWI4	YBR071W	0.834	5.68	1.964	-0.21	0.19	0.86	0.04	-0.35	-0.39	-0.51	-0.2	0	0.92	0.77	0.41	0.14	-0.45	-1.23			-0.27	0.6	1.1	-0.22	-0.07	-0.34	-0.75	-1.33	-0.64	1.17	1.1	0.52	-0.12		-0.43	-0.42	0.09
3	SWI4	YGR221C	0.826	5.764	1.564	-0.21	0.19	0.86	0.04	-0.35	-0.39	-0.51	-0.2	0	0.92	0.77	0.41	0.14	-0.45	-1.23			0.67	-0.41	1.63	0.63	-0.17	-0.17	-1.09	-1.02	-1.61	0.34	1.39	1.05	0.65	0.2	-0.66	-1.17	-0.28
3	FKH1	ARP7	0.803	3.511	2.527	-1.41	-1.11	-1.04	0.28	1.26	1.34	0.72	0.36	0.28	-0.6	-0.9	-0.22	0.32	0.49	0.24			-0.26	-0.37	0.01	0.23	0.23	0.38	0.16	0.26	-0.06	-0.09	-0.27	-0.2	0.13	-0.08		-0.06	0
3	MBP1	IRR1	0.797	3.507	1.965	-0.16	-0.3	-0.33	0.08	0.32	0.27	0.27	0.03	-0.01	-0.54	-0.24	-0.15	0.33		0.27	0.23	-0.08	-0.14	0.22	1.36	0.63	0.3	0.32	-0.52	-0.99	-0.97	0.1	0.67	0.63	0.29	0.02		-1.17	-0.76
3	MBP1	MCD1	0.796	3.711	1.739	-0.16	-0.3	-0.33	0.08	0.32	0.27	0.27	0.03	-0.01	-0.54	-0.24	-0.15	0.33		0.27	0.23	-0.08		0.23	1.45	0.84	0	-0.4	-0.77	-1.1	-1.47	0.67	1.27	0.96		0.05	-0.32	-0.86	-0.56
3	FKH1	YEL017W	0.784	3.254	1.776	-1.41	-1.11	-1.04	0.28	1.26	1.34	0.72	0.36	0.28	-0.6	-0.9	-0.22	0.32	0.49	0.24			-0.38	-0.19	-0.02	0.5	0.81	0.37	-0.59	-0.12	-0.21	-0.36	-0.9	-0.05	0.83	0.6	-0.44	0.29	-0.15
3	MBP1	HCM1	0.771	6.967	1.613	-0.16	-0.3	-0.33	0.08	0.32	0.27	0.27	0.03	-0.01	-0.54	-0.24	-0.15	0.33		0.27	0.23	-0.08	-1.04	-0.02	0.76	0.59	0.31	0.04	-0.35	-0.12	-0.48	0.08	0.5	0.55	0.45	-0.07		-0.6	-0.6
3	FKH2	RPS12	0.767	3.254	1.531	-0.31	-0.19	-0.91	-0.03	0.16	0.34	0.46	0.51	0.5	-0.31	-0.44	-0.07	0.11		-0.02	0.28	-0.09	-0.44	-0.43	0.04	-0.24	0.16	-1	-0.54	-0.55	-0.43	1.8	0.75		-0.34	0.34	0.14	0.18	0.54
3	SWI4	PCL2	0.765	5.703	1.522	-0.21	0.19	0.86	0.04	-0.35	-0.39	-0.51	-0.2	0	0.92	0.77	0.41	0.14	-0.45	-1.23				0.86	1.14	-0.11	-0.32	-0.26	-0.84	-1.11	-0.24	0.61	1.23	0.54	0.02		-0.66	-0.47	-0.41
3	FKH1	YPL141C	0.756	5.185	2.319	-1.41	-1.11	-1.04	0.28	1.26	1.34	0.72	0.36	0.28	-0.6	-0.9	-0.22	0.32	0.49	0.24			-0.68	-0.92	-0.28	-0.09	0.46	1.01	1.12	1.12	0.59	-0.24	-0.38	-1.26	-0.16	-0.05		-0.49	0.26
3	FKH1	NUP145	0.754	3.725	2.654	-1.41	-1.11	-1.04	0.28	1.26	1.34	0.72	0.36	0.28	-0.6	-0.9	-0.22	0.32	0.49	0.24			-0.14	0.06	-0.06	0.14	0.04	0.1	0.44	0.37	0.07	0.17	-0.17	-0.35	-0.28		0.09	-0.27	-0.21
3	SWI4	GIN4	0.751	4.178	1.539	-0.21	0.19	0.86	0.04	-0.35	-0.39	-0.51	-0.2	0	0.92	0.77	0.41	0.14	-0.45	-1.23			-1.11	-0.29	0.93	0.46	0.42	0.14	-0.57	-0.74	-0.55	0.32	0.99	0.89	0.12		-0.26	-0.66	-0.08
3	SWI5	FAA3	0.748	3.159	2.168	-1.82	-1.35	-0.65	-0.67	-0.4	0.34	0.57	0.47	0.51	0.34	0.12	-0.25	0.08		0.8	1.27	0.63	-0.02	0.5	-0.25	-0.85	-0.93	-0.62	-1.02	-0.98	0.28	0.96	1	0.75	0.38	0.05		0.01	0.76
3	SWI4	RSR1	0.746	3.475	2.42	-0.21	0.19	0.86	0.04	-0.35	-0.39	-0.51	-0.2	0	0.92	0.77	0.41	0.14	-0.45	-1.23			-0.45	0.3	1.12	0.77	-0.15	-0.34	-0.4	-0.8	-0.39	0.33	0.71	0.74	0.07		-0.26	-0.53	-0.72
3	FKH1	YCL063W	0.744	4.014	1.841	-1.41	-1.11	-1.04	0.28	1.26	1.34	0.72	0.36	0.28	-0.6	-0.9	-0.22	0.32	0.49	0.24			-0.74	-0.29	-0.68	0	0.74	0.6	0.7	1.02	0.43	-0.99	-0.57	-0.36	0.32	-0.15	-0.05
3	SWI5	YBR157C	0.744	3.6	1.589	-1.82	-1.35	-0.65	-0.67	-0.4	0.34	0.57	0.47	0.51	0.34	0.12	-0.25	0.08		0.8	1.27	0.63	0.39	0.34	-0.45	-0.38	-0.55	-0.45	-1.22	0.02	0.89	1.08	0.89	0.31	0.22	-1.05	-0.55	-0.1	0.6
3	SWI5	ASH1	0.74	5.021	2.595	-1.82	-1.35	-0.65	-0.67	-0.4	0.34	0.57	0.47	0.51	0.34	0.12	-0.25	0.08		0.8	1.27	0.63	-0.29	-0.86	-1.21	-0.86	-0.54	-0.51	-0.92	-0.34	0.78	2	1.35	0.46	0.23		-0.51	0.16	1.05
3	MBP1	ERP3	0.74	3.715	1.655	-0.16	-0.3	-0.33	0.08	0.32	0.27	0.27	0.03	-0.01	-0.54	-0.24	-0.15	0.33		0.27	0.23	-0.08	-0.27	0.43	1.29	0.78	-0.64	-0.37	-0.81	-1.18	-0.72	0.41	0.74	0.57	0.47	0.02		-0.36	-0.37
3	FKH1	HDR1	0.736	5.616	1.598	-1.41	-1.11	-1.04	0.28	1.26	1.34	0.72	0.36	0.28	-0.6	-0.9	-0.22	0.32	0.49	0.24			-0.5	-0.89	-1.33	-0.75	-0.32	0.19	0.84	1.22	1.03	0.16	-0.23	-0.38	0.15	0.15	0.66
3	SWI5	PIR3	0.735	5.585	2.133	-1.82	-1.35	-0.65	-0.67	-0.4	0.34	0.57	0.47	0.51	0.34	0.12	-0.25	0.08		0.8	1.27	0.63	0.95	0.15	-0.54	-0.25	-1.09	-0.87	-0.63	-0.59	-0.29	0.72	0.75	0.35	0.37		0.24	0.18	0.55
3	SWI4	GAC1	0.728	3.049	2.484	-0.21	0.19	0.86	0.04	-0.35	-0.39	-0.51	-0.2	0	0.92	0.77	0.41	0.14	-0.45	-1.23			0.47	-0.15	-0.2	0.28	0.31	0.5	0.36	0.36	-0.08	-0.43	-0.11	-0.27	-0.06	0.02	-0.13	-1.17	0.28
3	SWI5	YJR044C	0.722	10.824	1.663	-1.82	-1.35	-0.65	-0.67	-0.4	0.34	0.57	0.47	0.51	0.34	0.12	-0.25	0.08		0.8	1.27	0.63	-0.12	-0.33	-0.4	-0.5	-0.5	-0.2	-0.15	0	0.09	0.65	0.28	0.2	0.11	0.27		0.22	0.39
3	ACE2	YBR157C	0.721	3.881	1.817	-0.92	-1.31	-0.96	-0.42	0.19	0.36	0.63	0.55	0.72	0.51	-0.31	-0.58	0.21		0.29	0.73	0.3	0.39	0.34	-0.45	-0.38	-0.55	-0.45	-1.22	0.02	0.89	1.08	0.89	0.31	0.22	-1.05	-0.55	-0.1	0.6
3	MBP1	YPR008W	0.719	3.617	1.572	-0.16	-0.3	-0.33	0.08	0.32	0.27	0.27	0.03	-0.01	-0.54	-0.24	-0.15	0.33		0.27	0.23	-0.08	0.33	0.38	0.07	-0.24	-0.23	0.01	0.12	0.28	0.19	0.07	-0.36	-0.28	-0.42	-0.46		0.37	0.17
3	SWI4	HCM1	0.718	7.088	1.66	-0.21	0.19	0.86	0.04	-0.35	-0.39	-0.51	-0.2	0	0.92	0.77	0.41	0.14	-0.45	-1.23			-1.04	-0.02	0.76	0.59	0.31	0.04	-0.35	-0.12	-0.48	0.08	0.5	0.55	0.45	-0.07		-0.6	-0.6
3	FKH2	KIP2	0.715	3.601	2.368	-0.31	-0.19	-0.91	-0.03	0.16	0.34	0.46	0.51	0.5	-0.31	-0.44	-0.07	0.11		-0.02	0.28	-0.09	-0.71	-0.91	-0.25	0.03	0.02	0.42	0.77	0.83	0.69	-0.07	-0.28	-0.39	0.09	-0.28		0.18	-0.13
3	SWI5	YDR055W	0.714	3.237	2.598	-1.82	-1.35	-0.65	-0.67	-0.4	0.34	0.57	0.47	0.51	0.34	0.12	-0.25	0.08		0.8	1.27	0.63	0.28	-0.47	-0.33	-0.33	-0.54	-0.36	-0.59	-0.72	0.01	1.2	0.82	0.27	0.05		-0.26	0.43	0.54
3	ACE2	TSL1	0.711	6.148	1.541	-0.92	-1.31	-0.96	-0.42	0.19	0.36	0.63	0.55	0.72	0.51	-0.31	-0.58	0.21		0.29	0.73	0.3		-0.2	-0.04	0.07	-0.28	-0.41	-0.75	-1.05	-0.48	0.23	0.73	0.49	0.38	0.38		0.38	0.57
3	MBP1	RAD27	0.709	4.701	2.041	-0.16	-0.3	-0.33	0.08	0.32	0.27	0.27	0.03	-0.01	-0.54	-0.24	-0.15	0.33		0.27	0.23	-0.08	-0.98	0.07	1.44	1.14	0.47	-0.41	-0.83	-1.05	-0.56	0.66	0.76	1.02	0.5		-0.57	-0.94	-0.71
3	MBP1	YNR009W	0.708	3.914	1.67	-0.16	-0.3	-0.33	0.08	0.32	0.27	0.27	0.03	-0.01	-0.54	-0.24	-0.15	0.33		0.27	0.23	-0.08	-2.44	-1.26	-0.27	0.39	0.89	0.89	0.45	-0.09	-0.41	-0.6	-0.01	0.61	0.71	0.86	0.29
3	FKH1	BUD8	0.704	4.213	2.583	-1.41	-1.11	-1.04	0.28	1.26	1.34	0.72	0.36	0.28	-0.6	-0.9	-0.22	0.32	0.49	0.24			-1.12	-0.94	-0.97	-0.31	0.13	0.35	0.56	0.56	0.74	0.28	-0.51	-0.36	0.05		0.52	0.58	0.44

## Sheet: elu
TF	Orf	l	significance	zscore	TF9.elu0	TF9.elu30	TF9.elu60	TF9.elu90	TF9.elu120	TF9.elu150	TF9.elu180	TF9.elu210	TF9.elu240	TF9.elu270	TF9.elu300	TF9.elu330	TF9.elu360	TF9.elu390	data_w_all_annotation.elu0	data_w_all_annotation.elu30	data_w_all_annotation.elu60	data_w_all_annotation.elu90	data_w_all_annotation.elu120	data_w_all_annotation.elu150	data_w_all_annotation.elu180	data_w_all_annotation.elu210	data_w_all_annotation.elu240	data_w_all_annotation.elu270	data_w_all_annotation.elu300	data_w_all_annotation.elu330	data_w_all_annotation.elu360	data_w_all_annotation.elu390
FKH1	CDS1	0.827	3.029	2.433	-0.55	-0.78	-0.29	-0.31	0.19	0.01	0.22	0.5	0.46	0.34	-0.12	0.28	0.16	-0.1	-0.67	-0.26	-0.27	-0.22	0.33	0.14	0.24	0.21	0.21	0.46	0.02	0.15	-0.18	-0.16
FKH1	YOL030W	0.808	4.418	2.574	-0.55	-0.78	-0.29	-0.31	0.19	0.01	0.22	0.5	0.46	0.34	-0.12	0.28	0.16	-0.1	-0.5	-0.62	-0.38	-0.17	-0.08	0.1	0.48	0.24	0.23	0.15	0.25	0.2	0.06	0.03
FKH1	HTS1	0.805	3.511	2.527	-0.55	-0.78	-0.29	-0.31	0.19	0.01	0.22	0.5	0.46	0.34	-0.12	0.28	0.16	-0.1	-1.19	-0.38	-0.25	-0.38	0.39	0.47	-0.03	0.47	0.31	0.59	0.34	0.23	-0.72	0.16
FKH1	SVL3	0.8	4.83	2.44	-0.55	-0.78	-0.29	-0.31	0.19	0.01	0.22	0.5	0.46	0.34	-0.12	0.28	0.16	-0.1	-0.78	-0.75	-0.57	-0.25	0.23	0.69	0.23	0.45	0.41	0.44	0.4	0.03	-0.32	-0.21
SWI6	YLR110C	0.794	5.457	1.922	-0.2	-0.44	-0.44	-0.3	-0.02	-0.02	-0.06	0.1	0.38	0.49	0.02	0.46	0.01	0.02	-0.44	-0.88	-1.12	-0.84	-0.19	-0.01	0.27	0.62	0.56	0.41	0.23	0.6	0.55	0.24
MCM1	MSG5	0.785	5.502	2.632	-0.3	-0.35	-0.15	0	-0.01	-0.11	-0.04	0.25	0.02	0.12	0.21	0.05	0.28	0.04	-0.37	-0.32	0.52	0.25	0.1	-0.12	-0.1	0.19	-0.08	0.16	-0.01	-0.12	-0.03	-0.06
ACE2	BUD9	0.782	7.242	1.823	-0.9	-1	-0.9	-1.15	-0.6	-0.37	-0.32	0.52	0.72	0.89	0.86	0.93	0.9	0.42	-0.73	-0.05	0.11	-0.45	-0.31	-0.02	-0.08	-0.21	-0.36	0.14	0.17	0.41	0.65	0.72
SWI5	PCL9	0.776	3.514	2.534	-1.33	-0.93	0.83	-0.73	-0.78	-0.85	-0.07	0.51	0.64	0.6	0.58	0.62	0.61	0.29	0.17	-0.57	-0.36	0.06	-0.05	-0.63	-0.46	-0.18	-0.09	0.15	0.39	0.29	0.61	0.69
FKH1	CTF18	0.774	3.392	2.4	-0.55	-0.78	-0.29	-0.31	0.19	0.01	0.22	0.5	0.46	0.34	-0.12	0.28	0.16	-0.1	-1.5	-0.73	-0.28	0.12	0.51	0.79	1.02	0.73	0.09	0.1	0.1	-0.37	-0.35	-0.25
FKH1	MET4	0.771	3.124	1.901	-0.55	-0.78	-0.29	-0.31	0.19	0.01	0.22	0.5	0.46	0.34	-0.12	0.28	0.16	-0.1	0.3	0.16	0	0.05	0.02	-0.26	-0.25	0.03	-0.16	0	0.06	-0.09	-0.04	0.17
SWI6	CLN1	0.767	8.011	1.664	-0.2	-0.44	-0.44	-0.3	-0.02	-0.02	-0.06	0.1	0.38	0.49	0.02	0.46	0.01	0.02	-0.51	-2.07	-0.96	-0.29	0.23	0.65	0.48	0.54	0.59	0.53	0.24	0.27	-0.03	0.3
ACE2	YML101C	0.763	6.148	1.541	-0.9	-1	-0.9	-1.15	-0.6	-0.37	-0.32	0.52	0.72	0.89	0.86	0.93	0.9	0.42	-0.1	-0.08	-0.08	-0.16	-0.19	0.03	0.12	0.07	0.13	0.09	0.16	-0.01	0.04	-0.01
FKH1	YHR049W	0.762	4.022	2.607	-0.55	-0.78	-0.29	-0.31	0.19	0.01	0.22	0.5	0.46	0.34	-0.12	0.28	0.16	-0.1	-0.62	-0.62	-0.05	0.31	0.53	0.67	0.36	0.39	-0.2	0.01	0.05	-0.2	-0.35	-0.3
FKH1	ARP7	0.753	3.511	2.527	-0.55	-0.78	-0.29	-0.31	0.19	0.01	0.22	0.5	0.46	0.34	-0.12	0.28	0.16	-0.1	-0.27	-0.42	-0.53		0.06	0.12	-0.02	0.25	0.4	0.24	-0.4	0.38	0.31	-0.12
FKH1	DYN1	0.739	3.194	2.511	-0.55	-0.78	-0.29	-0.31	0.19	0.01	0.22	0.5	0.46	0.34	-0.12	0.28	0.16	-0.1	-0.8	-0.35	0.08	0.08	-0.07	0.11	0.29	0.33	0.56	0.31	-0.25	0.26	-0.77	0.23
MBP1	YJL045W	0.719	4.572	2.066	0.01	0.48	0.23	-0.25	-0.38	0.05	0	0.12	0.06	0	-0.18	-0.22	0.14	-0.03	0.11	0.36	0.38	0.3	-0.01	-0.44	-0.38	0.13	0.05	-0.02	-0.36	-0.16	-0.04	0.08
SWI4	SOK2	0.716	5.01	1.736	-0.7	0.04	0.02	0.3	0.32	0.04	-0.08	0.08	-0.08	-0.15	-0.08	0.1	0.1	0.1	-0.66	-0.3	-0.5	0.4	0.13	0.27	0.06	0.21	0.05	0.21	-0.06	0.09	-0.25	0.34
SWI4	GLS1	0.702	3.19	1.547	-0.7	0.04	0.02	0.3	0.32	0.04	-0.08	0.08	-0.08	-0.15	-0.08	0.1	0.1	0.1	-0.5	-0.72	-0.98	-0.4	0.02	0.38	0.6	0.4	0.55	0.57	-0.06	0.15	-0.28	0.27
SWI6	GLS1	0.702	3.261	1.61	-0.2	-0.44	-0.44	-0.3	-0.02	-0.02	-0.06	0.1	0.38	0.49	0.02	0.46	0.01	0.02	-0.5	-0.72	-0.98	-0.4	0.02	0.38	0.6	0.4	0.55	0.57	-0.06	0.15	-0.28	0.27
